# Supplementary material for: Multi-site tumor sampling (MSTS) improves the performance of histological detection of intratumor heterogeneity in clear cell renal cell carcinoma (CCRCC)
Source: F1000Res. 2016 Sep 16;5:2020. Originally published 2016 Aug 17. [Version 2] doi: 10.12688/f1000research.9419.2 (PMC5007747; doi:10.12688/f1000research.9419.2)
Supplement: Clinic-pathological data corresponding to the two RS and MSTS sampling methods in 38 CCRCC — Table with the raw data analyzed in the study. The vertical axis shows the cases included in the study (1 to 38). The horizontal axis shows the clinic-pathological parameters analyzed, as follows: A: sex, B: age (years), C. tumour diameter (in centimeters), D to G: Results obtained in the RS protocol (D: tumour grade, E: presence of eosinophilic cells, F: presence of necrosis, and G: presence of sarcomatoid change), H to K: Results obtained in the MSTS protocol (H: tumour grade, I: presence of eosinophilic cells, J: presence of tumour necrosis, and K: presence of sarcomatoid change). A Chi-squared test χ 2 was performed between the results obtained in the following paired rows (D and H, E and I, F and J, and G and K) to compare RS and MSTS protocols. [file f1000research-5-10308-s0000.tgz]

Archive with 1 entries (1 files):
- 760d3bd5-00d6-4edb-a07f-e634a12ae967_data.xlsx
