# Supplementary material for: Multi-site tumor sampling (MSTS) improves the performance of histological detection of intratumor heterogeneity in clear cell renal cell carcinoma (CCRCC)
Source: F1000Res. 2016 Sep 16;5:2020. Originally published 2016 Aug 17. [Version 2] doi: 10.12688/f1000research.9419.2 (PMC5007747; doi:10.12688/f1000research.9419.2)
Supplement: Clinic-pathological data corresponding to the two RS and MSTS sampling methods in 38 CCRCC — Table with the raw data analyzed in the study. The vertical axis shows the cases included in the study (1 to 38). The horizontal axis shows the clinic-pathological parameters analyzed, as follows: A: sex, B: age (years), C. tumour diameter (in centimeters), D to G: Results obtained in the RS protocol (D: tumour grade, E: presence of eosinophilic cells, F: presence of necrosis, and G: presence of sarcomatoid change), H to K: Results obtained in the MSTS protocol (H: tumour grade, I: presence of eosinophilic cells, J: presence of tumour necrosis, and K: presence of sarcomatoid change). A Chi-squared test χ 2 was performed between the results obtained in the following paired rows (D and H, E and I, F and J, and G and K) to compare RS and MSTS protocols. [file f1000research-5-10308-s0000.tgz › 760d3bd5-00d6-4edb-a07f-e634a12ae967_data.xlsx]

## Sheet: Hoja1
	A	B	C	D	E	F	G	H	I	J	K
1	M	63	10	high	yes	yes	no	high	yes	yes	yes
2	M	74	6.7	low	yes	no	no	low	yes	no	no
3	F	50	8	low	yes	no	no	high	yes	no	no
4	M	65	7.4	high	yes	no	no	high	yes	no	no
5	M	71	3.5	low	no	no	no	low	no	no	no
6	M	47	9.5	high	yes	no	no	high	yes	no	yes
7	M	43	3.5	low	no	no	no	low	no	no	no
8	M	71	8	low	yes	no	no	high	yes	no	no
9	F	41	5	high	yes	no	no	high	yes	no	no
10	M	77	9.2	low	yes	no	no	high	yes	no	no
11	M	52	7	high	no	yes	no	high	no	yes	yes
12	M	66	15	high	yes	yes	yes	high	yes	yes	yes
13	M	67	5.5	high	no	no	yes	high	yes	yes	yes
14	M	72	9	high	yes	no	no	high	yes	yes	yes
15	M	82	7.5	high	yes	yes	yes	high	yes	yes	yes
16	F	68	5.6	high	yes	no	no	high	yes	no	no
17	M	53	5.5	high	no	no	no	high	yes	no	yes
18	M	71	6.2	low	no	no	no	high	yes	no	no
19	F	51	4.3	low	yes	no	no	low	yes	no	no
20	M	63	6	high	no	yes	yes	high	yes	yes	yes
21	F	62	6.5	low	yes	no	no	high	yes	no	no
22	M	64	3.6	low	yes	no	no	low	yes	no	no
23	M	53	7	high	yes	yes	yes	high	yes	yes	yes
24	M	51	11	high	no	no	no	high	yes	no	no
25	F	87	7	low	no	no	no	high	yes	no	no
26	M	79	15	high	yes	no	no	high	yes	no	yes
27	M	72	4	low	no	no	no	high	yes	no	no
28	M	61	6	low	no	no	no	low	no	no	no
29	M	62	7	high	yes	no	no	high	yes	yes	no
30	M	54	4.5	high	yes	no	no	high	yes	no	no
31	M	59	3.5	low	no	no	no	low	yes	no	no
32	M	48	9	low	no	no	no	high	no	no	no
33	M	73	6	high	no	no	no	high	no	no	no
34	M	58	9	high	yes	yes	yes	high	yes	yes	yes
35	M	58	12	high	yes	no	no	high	yes	no	no
36	M	67	5.5	low	no	no	no	high	yes	no	no
37	M	74	7.5	high	yes	no	no	high	yes	no	no
38	M	52	5.5	low	no	no	no	high	yes	no	no
